# Supplementary material for: High-Throughput Sequencing Reveals New Viroid Species in Opuntia in Mexico
Source: Viruses. 2024 Jul 23;16(8):1177. doi: 10.3390/v16081177 (PMC11359548; doi:10.3390/v16081177)
Supplement: Supplementary file 1 [file viruses-16-01177-s001.zip]

Archive with 2 entries (2 files):
- Suplementary Figure S1-9.pdf
- Supplementary Table S1.xlsx
