# Supplementary material for: High-Throughput Sequencing Reveals New Viroid Species in Opuntia in Mexico
Source: Viruses. 2024 Jul 23;16(8):1177. doi: 10.3390/v16081177 (PMC11359548; doi:10.3390/v16081177)
Supplement: Supplementary file 1 [file viruses-16-01177-s001.zip › Supplementary Table S1.xlsx]

## Sheet: Hoja1
Supplementary Table 1. Detection of viruses and viroids by RT-PCR in different cactus pear samples.
Sample ID	Virus/Viroid analyzed						Municipality
	OV2	CCV-1	OPV-A	OVd-1	OVd-2	MOVd
Cactus pear T1	+	-	-	-	+	-	Axapusco
Cactus pear T2	+	+	-	-	-	-	Axapusco
Cactus pear T3	+	+	-	-	-	-	Axapusco
Cactus pear T4	+	+	+	+	+	-	Axapusco
Cactus pear T5	+	-	+	-	-	-	Nopaltepec
Cactus pear T6	+	-	+	+	+	-	Nopaltepec
Cactus pear T7	+	-	-	-	-	-	Nopaltepec
Cactus pear T8	+	-	-	-	+	-	Nopaltepec
Cactus pear T9	+	-	+	-	+	-	Nopaltepec
Cactus pear T10	+	-	+	-	-	-	Nopaltepec
Cactus pear T11	+	-	+	-	+	-	Nopaltepec
Cactus pear T12	+	-	+	-	+	-	Nopaltepec
Cactus pear T13	+	+	+	-	+	-	Nopaltepec
Cactus pear T14	+	-	+	-	+	-	Nopaltepec
Cactus pear T15	+	-	+	-	-	-	Nopaltepec
Cactus pear T16	+	-	+	-	-	-	Nopaltepec
Cactus pear T17	+	-	+	-	+	-	Nopaltepec
Cactus pear T18	+	-	-	-	-	-	Nopaltepec
Cactus pear T19	+	-	-	-	-	-	Nopaltepec
Cactus pear T20	+	-	-	-	+	-	Nopaltepec
Cactus pear T21	+	-	-	-	-	-	Nopaltepec
Cactus pear T22	+	+	-	-	-	-	Axapusco
Cactus pear T23	+	+	-	-	-	-	Axapusco
Cactus pear T24	+	-	-	-	-	-	Axapusco
Cactus pear T25	+	-	-	-	-	-	Temascalapa
Cactus pear T26	+	+	+	-	+	-	Temascalapa
Cactus pear T27	+	-	+	-	-	-	Temascalapa
Cactus pear T28	+	-	+	-	-	-	Temascalapa
Cactus pear T29	+	-	+	-	-	-	Temascalapa
Cactus pear T30	+	-	+	+	-	-	Temascalapa
Cactus pear T31	+	-	+	+	-	-	Temascalapa
Cactus pear T32	+	-	+	+	-	-	Temascalapa
Cactus pear T33	+	+	+	-	-	-	Temascalapa
Cactus pear T34	+	-	+	-	-	-	Temascalapa
Cactus pear T35	+	-	+	-	-	-	Temascalapa
Nopalitos V1	+	+	-	-	-	-	Axapusco
Nopalitos V2	+	+	-	-	-	-	Axapusco
Nopalitos V3	+	+	-	-	-	-	Axapusco
Nopalitos V4	+	+	-	-	-	-	Axapusco
Nopalitos V5	+	+	-	-	-	-	Axapusco
Nopalitos V6	+	+	-	-	-	-	Axapusco
Nopalitos V7	+	+	-	-	-	+	Axapusco
Nopalitos V8	+	+	-	-	-	-	Axapusco
Nopalitos V9	+	+	-	-	-	-	Axapusco
Nopalitos V10	+	+	-	-	-	-	Axapusco
Nopalitos V11	+	+	+	-	-	-	Axapusco
Nopalitos V12	+	+	+	-	-	-	Axapusco
Nopalitos V13	+	+	-	-	-	-	Axapusco
Nopalitos V14	+	+	-	-	-	-	Axapusco
Nopalitos V15	+	+	-	-	-	-	Axapusco
Nopalitos V16	+	+	-	-	-	-	Axapusco
Nopalitos V17	+	+	+	-	-	-	Axapusco
Nopalitos V18	+	+	+	-	-	-	Axapusco
Nopalitos V19	+	+	+	-	-	-	Axapusco
Nopalitos V20	+	+	-	-	-	-	Axapusco
Nopalitos V21	+	+	-	-	-	-	Axapusco
Nopalitos V22	+	+	-	-	-	-	Axapusco
Nopalitos V23	+	+	-	-	-	-	Axapusco
Nopalitos V24	+	+	+	+	-	+	Axapusco
Nopalitos V25	+	+	-	-	-	-	Axapusco
Nopalitos V26	+	+	+	-	-	-	Axapusco
Nopalitos V27	+	+	-	-	-	-	Axapusco
Nopalitos V28	+	+	-	-	-	-	Axapusco
Nopalitos V29	+	+	-	-	-	-	Axapusco
Nopalitos V30	+	+	-	-	-	-	Axapusco
Nopalitos V31	+	+	-	-	-	-	Axapusco
Nopalitos V32	+	+	+	-	-	-	Temascalapa
Nopalitos V33	+	+	+	-	-	-	Axapusco
Nopalitos V34	+	+	+	-	-	-	Axapusco
Nopalitos V35	+	+	+	-	-	-	Axapusco
Nopalitos V36	+	+	+	-	-	-	Axapusco
Xoconostle X1	-	-	-	-	-	-	Nopaltepec
Xoconostle X2	+	-	-	-	-	-	Nopaltepec
Xoconostle X3	+	-	+	-	-	-	Nopaltepec
Xoconostle X4	-	-	+	-	-	-	Nopaltepec
Nopalitos VA1	+	+	-	-	-	-	Axapusco
Nopalitos VA2	-	+	-	-	-	-	Axapusco
Nopalitos VA3	-	+	-	-	-	-	Axapusco
Nopalitos VA4	+	+	-	-	-	-	Teotihuacán
Nopalitos VA5	+	+	-	-	-	-	Teotihuacán
Nopalitos VA6	-	+	-	-	-	-	Teotihuacán
Nopalitos VA7	-	+	-	-	-	-	Teotihuacán
Catus pear TA1	+	-	-	-	-	-	Nopaltepec
Catus pear TA2	+	-	-	-	-	-	Nopaltepec
Wild cactus pear S1	-	+	+	-	-	-	Nopaltepec
Wild cactus pear S2	+	+	-	-	-	-	Nopaltepec
	+=Positive plants in RT-PCR tests
	-=Negative plants in RT-PCR tests
	Symptomatic cactus pear
	Symptomatic nopalitos
	Symptomatic xoconostle
	Asymptomatic nopalitos
	Asymptomatic cactus pear
	Asymptomatic wild cactus pear
